# Supplementary material for: Enantioselective Binding of Proton Pump Inhibitors to Alpha1-Acid Glycoprotein and Human Serum Albumin—A Chromatographic, Spectroscopic, and In Silico Study
Source: Int J Mol Sci. 2024 Oct 1;25(19):10575. doi: 10.3390/ijms251910575 (PMC11477000; doi:10.3390/ijms251910575)
Supplement: Supplementary file 1 [file ijms-25-10575-s001.zip]

Archive with 1 entries (1 files):
- ijms-3184177-supplementary.pdf
